# Supplementary material for: Relationship between Phenolic Compounds, Antioxidant Properties, and the Allergenic Protein Mal d 1 in Different Selenium-Biofortified Apple Cultivars (Malus domestica)
Source: Molecules. 2021 Apr 30;26(9):2647. doi: 10.3390/molecules26092647 (PMC8124677; doi:10.3390/molecules26092647)
Supplement: Supplementary file 1 [file molecules-26-02647-s001.zip]

Archive with 1 entries (1 files):
- molecules-1195936-supplementary.pdf
